# Supplementary material for: CSF Markers of TG6 Autoimmunity in Gluten Ataxia
Source: Cerebellum. 2025 Apr 2;24(3):79. doi: 10.1007/s12311-025-01832-z (PMC11965251; doi:10.1007/s12311-025-01832-z)
Supplement: Supplementary file 1 — Supplementary Material 1 [file 12311_2025_1832_MOESM1_ESM.xlsx]

## Sheet: Sheet1
	Article Title: CSF in gluten ataxia; bridging the gap from gut to brain
	Journal Name: The Cerebellum
	Authors names:Mara-Luciana Floare1, Stephen B Wharton1, Julie E Simpson1, Daniel Aeschlimann2 and Marios Hadjivassiliou3
	Affiliations: 1 Sheffield Institute for Translational Neuroscience, The University of Sheffield, Sheffield, United Kingdom 2 Matrix Biology &Tissue Repair Research Unit, College of Biomedical and Life Sciences, Cardiff University, Cardiff, United Kingdom 3 Academic Departments of Neurosciences and Neuroradiology, Sheffield Teaching Hospitals NHS Trust, Sheffield, United Kingdom
	Corresponding author's email address: m.l.floare@sheffield.ac.uk
	Patient		Disease		Duodenal biopsy result	GFD	CSF		Serum
		Diagnosis	AAO	Neurological symptoms duration			CSF TG6 IgA	CD138 cytology and H&E	TG6 IgA	TG6 IgG	AGA IgG/IgA	TG2
	Case 1	GA and cortical myoclonus	59	3 years	Enteropathy for over 10 years	Not on diet, deteriorating balance and tremor	Not measured	CD138 positive cells present	4.4	<3.3	positive	positive
	Case 2	GA	72	20 years	Normal	On GFD - clinical improvement	1.361	CD138 positive cells present	6.4	5.2	positive	negative
	Case 3	GA	60	8 years	Increased IELs	On partial GFD - persistent positive antibodies, worsening	0.734	CD138 negative cells present	15.3	6.3	negative	negative
	Case 4	GA	56	2 years	No biopsy done	On GFD - stable	0	CD138 negative cells present	6.9	6.9	positive	negative
	Case 5	GA	45	11 years	Normal	On GFD -stable	1.551	CD138 negative cells present	6.8	5.4	negative	negative
	Case 6	GA and neuropathy (IgA deficient)	33	21 years	Normal	On GFD - improvement on MR spectroscopy	0	CD138 negative cells present	<2.6	6.4	negative	negative
	Case 7	GA and gluten neuropathy	74	9 years	Increased IELs	On GFD improvement on MR spectroscopy	0	CD138 negative cells present	4.9	1.8	negative	negative
	Case 8	GA and stiff person syndrome (IgA deficiency)	54	16 years	Normal	On GFD improvement on MR spectroscopy	0.992	Blood contamination	<2.6	10.7	positive	negative
	Case 9	GA and neuropathy	31	10 years	Normal	On GFD improvement on MR spectroscopy	0.033	CD138 negative cells present	5.9	5	positive	negative
	Case 10	GA and gluten neuropathy	64	5 years	Increased IELs	Clinical improved on GFD	0.311	CD138 negative cells present	5.9	<3.3	positive	negative
	Case 11	GA	66	7 years	Increased IELs	On GFD improvement on MR spectroscopy	0.734	CD138 negative cells present	4.8	3.9	positive	negative
	Case 12	GA	36	15 years	Enteropathy	On GFD improvement on MR spectroscopy	0.28	Negative	4.5	4.1	negative	negative
	Case 13	GA	39	6 years?	Increased IELs	On partial GFD with persistent positive antibodies, MR spectroscopy worse	Not measured	CD138 negative cells present	5.4	<3.3	negative	negative
	Case 14	GA and gluten neuropathy	60	12 years	Normal	Clinical improved on GFD and mycophenolate	2.851	CD138 negative cells present	27.1	<3.3	negative	negative
	Case 15	GA	58	2 years	Normal	On GFD improvement on MR spectroscopy	Not measured	CD138 negative cells present	8.6	4.2	negative	negative
	Case 16	GA	42	5 years	Normal	On GFD and Mycophenolate, stable	0	-	4.4	<3.3	negative	negative
	Case 17	GA and small fibre neuropathy	45	21 years	Normal	On GFD stable clinically and on MR spectroscopy	0.43	-	5.1	<3.3	negative	negative
	Case 18	GA	60	3 years	Normal	On GFD- clinical improvement	0.787	-	4.9	5.9	negative	negative
	Case 19	GA	19	9 months - rapidly progressive	Enteropathy	On GFP and Mycophenalate - clinical and MR spectroscopy improvement	2.916	-	9.7	4	positive	positive
	Case 20	GA and myoclonus, CD	76	4 years	Enteropathy	Never on GFD	0.734	CD138 negative cells present	4.6	7.1	positive	positive
	GA= gluten ataxia, AAO = age at onset, IELs = intraepithelial lymphocytes, GFD = gluten-free diet, TG6 = transglutainase 6, AGA = antigliadin
	Supplimentary table 1. Clinical history of patients with histolgical and serological results
